# Supplementary material for: Re-sheathing failure with Navitor during transcatheter aortic valve implantation: a case report
Source: Eur Heart J Case Rep. 2025 Jan 21;9(1):ytaf015. doi: 10.1093/ehjcr/ytaf015 (PMC11770386; doi:10.1093/ehjcr/ytaf015)
Supplement: ytaf015_Supplementary_Data [file ytaf015_supplementary_data.zip]

Archive with 1 entries (1 files):
- European Heart Journal - Case Reports  video S1 1022.mp4
